# Supplementary material for: Rolling the evolutionary dice: Neisseria commensals as proxies for elucidating the underpinnings of antibiotic resistance mechanisms and evolution in human pathogens
Source: Microbiol Spectr. 2024 Jan 5;12(2):e03507-23. doi: 10.1128/spectrum.03507-23 (PMC10871548; doi:10.1128/spectrum.03507-23)
Supplement: Tables S2 and S3 — ANOVA results. [file spectrum.03507-23-s0003.xlsx]

## Sheet: Sheet1
Supplemental Table 2. The impact of species on evolved MICs, 2-way ANOVA interaction results ordered by adjusted P-value
Comparision	Adjusted P
#AZI:N.elongata-AZI:N.cinerea	0.03599
#AZI:N.subflava-AZI:N.elongata	0.03599
#AZI:N.cinerea-AZI:N.canis	0.493893
#AZI:N.subflava-AZI:N.canis	0.493893
#AZI:N.elongata-AZI:N.canis	0.825713
#PEN:N.cinerea-PEN:N.canis	0.999993
#PEN:N.elongata-PEN:N.cinerea	0.999997
#PEN:N.subflava-PEN:N.cinerea	1
#PEN:N.elongata-PEN:N.canis	1
#PEN:N.subflava-PEN:N.canis	1
#AZI:N.subflava-AZI:N.cinerea	1
#PEN:N.subflava-PEN:N.elongata	1
Supplemental Table 3. The impact of species on MIC fold-change, 2-way ANOVA interaction results ordered by adjusted P-value
Comparision	Adjusted P
#AZI:N.elongata-AZI:N.canis	1.8e-06
#PEN:N.cinerea-PEN:N.canis	0.0001473
#AZI:N.subflava-AZI:N.elongata	0.0002319
#PEN:N.subflava-PEN:N.cinerea	0.0045885
#AZI:N.cinerea-AZI:N.canis	0.0084122
#PEN:N.elongata-PEN:N.cinerea	0.0085094
#AZI:N.elongata-AZI:N.cinerea	0.0300176
#AZI:N.subflava-AZI:N.canis	0.461316
#AZI:N.subflava-AZI:N.cinerea	0.487015
#PEN:N.elongata-PEN:N.canis	0.707076
#PEN:N.subflava-PEN:N.canis	0.844489
#PEN:N.subflava-PEN:N.elongata	0.999995
