# Supplementary material for: Rolling the evolutionary dice: Neisseria commensals as proxies for elucidating the underpinnings of antibiotic resistance mechanisms and evolution in human pathogens
Source: Microbiol Spectr. 2024 Jan 5;12(2):e03507-23. doi: 10.1128/spectrum.03507-23 (PMC10871548; doi:10.1128/spectrum.03507-23)
Supplement: Table S4 — Haplotypes of candidate resistance-contributing loci for strains evolving resistance in the study. [file spectrum.03507-23-s0005.xlsx]

## Sheet: Sheet1
Supplementary Table 4. Haplotypes of candidate resistance-contributing loci for strains evolving resistance in the study, MICs are displayed in parentheses
	AZI				PEN
Species	Replicate 1	Replicate 2	Replicate 3	Replicate 4	Replicate 1	Replicate 2	Replicate 3	Replicate 4
N.cinerea	-	RmpH 6-QLMKRTYQ, PilM-del (256)	-	RpmH 6-HHETHLS (256)	PenA A549E, PilM-del (12)	PenA V548E, PilM-del, RpoB E345A (4)	PenA F518S, PilM-del (2)	PenA F518S, PilM-del, RpoB P591S (6)
N.elongata	-	-	-	-	PenA P399S, MtrD A1009T (1)	-	PenA A581S, MtrD F604I (2)	PenA V574E, MtrD V139G (12)
N.canis	MtrR-del (16)	MtrR G172D, MtrD E823K (48)	MtrR G172D, RplV 91-KRFQARAKG (48)	MtrR A37V, RplV 91-GRGNRIQARAKG (32)	?	-	?	-
N.subflava	PilQ-del, RplV 78-KGPSLKRFQARA (256)	PilQ-del, RplV 78-KGPSLKRFQARA (256)	RpmH 8-SVKRTYQP, PilQ-del (96)	RpmH 8-SVKRTYQP, PilQ-del (96)	MtrR T11I , MtrD L996I (4)	MtrR T11I , MtrD L996I (6)	MtrR T11I , MtrD L996I (4)	-
